# Supplementary material for: Application of Surface Plasmon Resonance Imaging Biosensors for Determination of Fibronectin, Laminin-5, and Type IV Collagen in Plasma, Urine, and Tissue of Renal Cell Carcinoma
Source: Sensors (Basel). 2024 Sep 30;24(19):6371. doi: 10.3390/s24196371 (PMC11478812; doi:10.3390/s24196371)
Supplement: Supplementary file 1 [file sensors-24-06371-s001.zip]

Archive with 1 entries (1 files):
- sensors-3201199-supplementary.pdf
